# Supplementary material for: Predictability of Radiologically Measured Psoas Muscle Area for Intraoperative Hypotension in Older Adult Patients Undergoing Femur Fracture Surgery
Source: J Clin Med. 2023 Feb 20;12(4):1691. doi: 10.3390/jcm12041691 (PMC9959025; doi:10.3390/jcm12041691)
Supplement: Supplementary file 1 [file jcm-12-01691-s001.zip]

Archive with 1 entries (1 files):
- jcm-2173069-supplementary.pdf
